# Supplementary material for: Correction: Human DNA Helicase B Functions in Cellular Homologous Recombination and Stimulates Rad51-Mediated 5′-3′ Heteroduplex Extension In Vitro
Source: PLoS One. 2018 Oct 10;13(10):e0205766. doi: 10.1371/journal.pone.0205766 (PMC6179301; doi:10.1371/journal.pone.0205766)
Supplement: S1 File — This file includes the underlying dataset. (ZIP) [file pone.0205766.s001.zip]

Archive with 59 entries (59 files):
- fig 1A.jpg
- Fig 1B bottom right panel image1.tif
- Fig 1B left bottom.tif
- Fig 1B left top.tif
- Fig 1B right column.xls
- Fig 1C bottom panel IR.xls
- Fig 1C top panel MMC.xls
- fig 1D left bottom.tif
- fig 1D left top.tif
- fig 1D right bottom.tif
- fig 1D right top.tif
- fig 1E 1F.jpg
- fig 1E bottom.xls
- fig 2B.jpg
- fig 2C.jpg
- fig 2D.tif
- Fig 2E.jpg
- Fig 2FI-sceI-1.xls
- fig 2G.tif
- Fig 2i-1.tif
- fig 2i-2.tif
- Fig 2J I-sceI-2.xls
- fig 3A left.tif
- fig 3A right bottom row HDHB.tif
- fig 3A right bottom row RPA.tif
- fig 3A right middle row HDHB.tif
- fig 3A right middle row rad51.tif
- fig 3A right top row HDHB.tif
- fig 3A right top row Rad52.tif
- Fig 3B.xlsx
- Fig 3C bottom left panel image3.jpg
- Fig 3C bottom middle panel image12.jpg
- Fig 3C bottom right panel image13.jpg
- Fig 3C top left panel image6.tif
- Fig 3C top middle panel image 4.tif
- Fig 3C top right panel image5.tif
- Fig 3D left panel rad51.xls
- fig 3D right chart.xls
- Fig 3E H2ax.xls
- Fig 3F 1st panel image8.tif
- Fig 3F 2nd panel image 7.jpg
- Fig 3F 3rd panel image9.tif
- Fig 3F 4th panel image10.tif
- Fig 3F 5th panel image11.tif
- Fig 3F chart RPA34.xls
- fig 3G left bottom.tif
- fig 3G left top.tif
- fig 3G right bottom.tif
- fig 3G right top.tif
- fig 4B.tif
- Fig 4C substrates.tif
- Fig 4D cacl2-pst1''.tif
- Fig 4E cacl2-xho1'.tif
- Fig 4F ammo-pst1.tif
- Fig 4G blunt.tif
- Fig 4H mutB'.tif
- Fig 5A radio.tif
- Fig1B top right panel image2.tif
- fig5B.xlsx
