# Supplementary material for: Correction: Human DNA Helicase B Functions in Cellular Homologous Recombination and Stimulates Rad51-Mediated 5′-3′ Heteroduplex Extension In Vitro
Source: PLoS One. 2018 Oct 10;13(10):e0205766. doi: 10.1371/journal.pone.0205766 (PMC6179301; doi:10.1371/journal.pone.0205766)
Supplement: S1 File — This file includes the underlying dataset. (ZIP) [file pone.0205766.s001.zip › Fig 1B right column.xls]

## Sheet: Sheet1
hour	control				ave	std
0	3.9	2.5	3.2		3.2	0.989
2	2.49	0.9	1.5		1.63	1.63
4	3.5	2.1	2.8		2.8	0.989
8	4.2	5.4	6.9		5.5	1.35
16	19.2	21.7	20.5		20.45	1.76
24	25.5	25.6	18.9	29.5	24.88	4.39
hour	HDHB shRNA				ave	std
0	4.3	2.5	3.4		3.4	1.27
2	4.2	1.5	2.8		2.85	1.9
4	3.1	2.9	3		3	0.14
8	7.2	5	4.6		5.6	1.4
16	25.4	26.6	26		26	0.85
24	37.7	40.5	35.8	48.3	40.58	5.5
	hour	control ave	HDHB shRNA
	0	3.2	3.4
	2	1.63	2.85
	4	2.8	3
	8	5.5	5.6
	16	20.45	26
	24	24.88	40.58
