# Supplementary material for: Correction: Human DNA Helicase B Functions in Cellular Homologous Recombination and Stimulates Rad51-Mediated 5′-3′ Heteroduplex Extension In Vitro
Source: PLoS One. 2018 Oct 10;13(10):e0205766. doi: 10.1371/journal.pone.0205766 (PMC6179301; doi:10.1371/journal.pone.0205766)
Supplement: S1 File — This file includes the underlying dataset. (ZIP) [file pone.0205766.s001.zip › Fig 1C bottom panel IR.xls]

## Sheet: Sheet1
	c	d	c	d	c	d	c	d	c	d
	0.848	0.746	0.65	0.53	0.23	0.11	0.12	0.081	0.078	0.0461
	0.887	0.836	0.7	0.49	0.2	0.12	0.14	0.068	0.088	0.0526
	0.87	0.757	0.63	0.52	0.23	0.13	0.11	0.05	0.1	0.044
	0.868333	0.779667	0.66	0.513333	0.22	0.12	0.123333	0.0663333	0.0886667	0.0475667
	0.0195533	0.0490951	0.0360555	0.0208167	0.0173205	0.01	0.0152753	0.0155671	0.0110151	0.00448367
	hour	control ave	shRNA ave
	0	1	1
	1	0.87	0.79
	2	0.66	0.53
	4	0.22	0.12
	5	0.123	0.0663
	6	0.0887	0.0496
		std	std
		0	0
		0.019	0.049
		0.04	0.021
		0.02	0.012
		0.015	0.016
		0.011	0.007
