# Supplementary material for: Correction: Human DNA Helicase B Functions in Cellular Homologous Recombination and Stimulates Rad51-Mediated 5′-3′ Heteroduplex Extension In Vitro
Source: PLoS One. 2018 Oct 10;13(10):e0205766. doi: 10.1371/journal.pone.0205766 (PMC6179301; doi:10.1371/journal.pone.0205766)
Supplement: S1 File — This file includes the underlying dataset. (ZIP) [file pone.0205766.s001.zip › Fig 1C top panel MMC.xls]

## Sheet: Sheet1
		c	c	c
	0					0
	0.4	0.67	0.65	0.654	0.658	0.010583
	0.6	0.45	0.434	0.397	0.427	0.0271846
	0.8	0.167	0.177	0.155	0.166333	0.0110151
	1	0.09	0.058	0.092	0.08	0.0190788
		d	d	d
	0					0
	0.4	0.52	0.523	0.547	0.53	0.0147986
	0.6	0.31	0.254	0.26	0.274667	0.0307463
	0.8	0.064	0.071	0.056	0.0636667	0.00750555
	1	0.03	0.019	0.017	0.022	0.007
	0	1	1
	0.4	0.658	0.53
	0.6	0.427	0.275
	0.8	0.166	0.0637
	1	0.08	0.022
	0.4
