# Supplementary material for: Correction: Human DNA Helicase B Functions in Cellular Homologous Recombination and Stimulates Rad51-Mediated 5′-3′ Heteroduplex Extension In Vitro
Source: PLoS One. 2018 Oct 10;13(10):e0205766. doi: 10.1371/journal.pone.0205766 (PMC6179301; doi:10.1371/journal.pone.0205766)
Supplement: S1 File — This file includes the underlying dataset. (ZIP) [file pone.0205766.s001.zip › fig 1E bottom.xls]

## Sheet: Sheet1
0	8
2	7
1	9
2	5
5	4
22	6
17	7
12	6
15	9
13	7
4	8
3	9
2	8
0	6
1	8
0	12
0	11
1	8
0	7
	10
	8
	9
	7
	6
	5
	6
	6
	6
	5
	7
	9
	6
	7
	9
	11
	9
	6
	7
	11
	10
	7
	10
	6
	13
	10
	7
	10
	6
	6
	8
	10
	9
	6
	6
	9
	8
	6
	8
	6
	6
	7
	10
	7
	7
	6
	9
	8
	9
	8
	4
	3
	6
	15
	10
	9
	7
	13
	9
	6
	12
	6
	9
	10
	2
	7
	11
	5
	5
	8
	7
	6
	7
	12
	10
	2
	10
	18
	9
	6
	10
	7.91
	2.51723
