# Supplementary material for: Correction: Human DNA Helicase B Functions in Cellular Homologous Recombination and Stimulates Rad51-Mediated 5′-3′ Heteroduplex Extension In Vitro
Source: PLoS One. 2018 Oct 10;13(10):e0205766. doi: 10.1371/journal.pone.0205766 (PMC6179301; doi:10.1371/journal.pone.0205766)
Supplement: S1 File — This file includes the underlying dataset. (ZIP) [file pone.0205766.s001.zip › Fig 2FI-sceI-1.xls]

## Sheet: Sheet1
					ave	std
	I	13.8	10.8	13.8	12.8	1.73205
	control+I	12.58	9.6896	10.32	10.8632	1.51984
	A1+I	1.8	1.5	1.868	1.72267	0.195809
	B2+I	1.78	2.16	2.09	2.01	0.202237
	Rad51+I	0.2	0.4	0.35	0.316	0.104083
control+FLAG	0		0
shRNA1+FLAG	0		0
shRNA2+FLAG	0		0
rad51+FLAG	0		0
I	12.8		1.73
control+I	10.863		1.5198
shRNA-1+I	1.723		0.2
shRNA-2+I	2.01		0.202
rad51+I	0.316		0.104
	ave		std
