# Supplementary material for: Correction: Human DNA Helicase B Functions in Cellular Homologous Recombination and Stimulates Rad51-Mediated 5′-3′ Heteroduplex Extension In Vitro
Source: PLoS One. 2018 Oct 10;13(10):e0205766. doi: 10.1371/journal.pone.0205766 (PMC6179301; doi:10.1371/journal.pone.0205766)
Supplement: S1 File — This file includes the underlying dataset. (ZIP) [file pone.0205766.s001.zip › Fig 2J I-sceI-2.xls]

## Sheet: Sheet1
					ave	std
	control+I	12.7	10.3	13.4	12.1333	1.62583
	shRNA+I	1.8	2.3	2.1	2.06667	0.251661
	shRNA+I+Dox	8.4	10.5	10.6	9.83333	1.24231
	control	0	0
	shRNA	0	0
	shRNA+Dox	0	0
	control+I	12.1	1.63
	shRNA+I	2.07	0.25
	shRNA+Dox+I	9.83	1.24
		ave	std
