# Supplementary material for: Correction: Human DNA Helicase B Functions in Cellular Homologous Recombination and Stimulates Rad51-Mediated 5′-3′ Heteroduplex Extension In Vitro
Source: PLoS One. 2018 Oct 10;13(10):e0205766. doi: 10.1371/journal.pone.0205766 (PMC6179301; doi:10.1371/journal.pone.0205766)
Supplement: S1 File — This file includes the underlying dataset. (ZIP) [file pone.0205766.s001.zip › Fig 3B.xlsx]

## Sheet: Sheet1
		NO IR								5 Gy
				ave	st							ave	st
rad51	66	50	64	60	8.7178			rad51	54	50	64	56	7.2111
rad52	94	100	100	98	3.4641			rad52	93	100	100	98	4.04145
rpa	97	100	94	97	3			rpa	99	100	93	97	3.78594
			ave
		IR	No IR	5 Gy
		Rad51	60	56
		Rad52	98	96
		RPA	97	97
			st
		IR	No IR	5 Gy
		Rad51	8.7	7.2
		Rad52	3.46	4
		RPA	3	3.79
