# Supplementary material for: Correction: Human DNA Helicase B Functions in Cellular Homologous Recombination and Stimulates Rad51-Mediated 5′-3′ Heteroduplex Extension In Vitro
Source: PLoS One. 2018 Oct 10;13(10):e0205766. doi: 10.1371/journal.pone.0205766 (PMC6179301; doi:10.1371/journal.pone.0205766)
Supplement: S1 File — This file includes the underlying dataset. (ZIP) [file pone.0205766.s001.zip › Fig 3D left panel rad51.xls]

## Sheet: Sheet1
	c								c ave	c stdev
0	10.3	19.6	20.4	27.4	23.9				20.32	6.40055
1	60.9	64.5	71.1						65.5	5.17301
2	63.2	61.7	60.6	47.3	69	73.7	64.1		62.8	8.21989
4	67.7	73.2	67.3						69.4	3.29697
8	63.9	67.8	81.1	70.7	68.7	81.2	79.6	79.4	74.05	6.99163
16	57.3	41.4							49.35	11.243
24	48.3	31.4	41.4	56.5					44.4	10.6399
	d								d ave	d stdev
0	11.9	14.7	17.1	29.2	25.2				19.62	7.29842
1	62	65.4	69						65.4667	3.50048
2	60.5	59.5	50	52.1	68.3	73.3	71.2		62.1286	9.15072
4	66	68	67.1						67.0333	1.00167
8	42.6	69.4	69.8	66	66.3	74	65.3	72.2	65.7	9.82606
16	33.7	29.6							31.65	2.89914
24	22.9	17.7	19.9	31					22.875	5.82087
	c ave	d ave
0	20.32	19.62
1	65.5	65.47
2	62.8	62.13
4	69.4	67.03
8	74.05	65.7
16	49.35	31.65
24	44.4	22.875
