# Supplementary material for: Correction: Human DNA Helicase B Functions in Cellular Homologous Recombination and Stimulates Rad51-Mediated 5′-3′ Heteroduplex Extension In Vitro
Source: PLoS One. 2018 Oct 10;13(10):e0205766. doi: 10.1371/journal.pone.0205766 (PMC6179301; doi:10.1371/journal.pone.0205766)
Supplement: S1 File — This file includes the underlying dataset. (ZIP) [file pone.0205766.s001.zip › fig 3D right chart.xls]

## Sheet: Sheet1
		control				ave	std
		1	20	25	19.5	21.5	3.04138
		2	24	28	26.6	26.2	2.02978
		4	24	27	28.5	26.5	2.29129
		HDHB shRNA				ave	std
		1	19	23	18	20	2.64575
		2	24	30	27.9	27.3	3.04467
		4	25	28	26.5	26.5	1.5
			ave	ave
			control	HDHB shRNA
		1	21.5	20
		2	26.2	27.3
		4	26.5	26.5
