# Supplementary material for: Correction: Human DNA Helicase B Functions in Cellular Homologous Recombination and Stimulates Rad51-Mediated 5′-3′ Heteroduplex Extension In Vitro
Source: PLoS One. 2018 Oct 10;13(10):e0205766. doi: 10.1371/journal.pone.0205766 (PMC6179301; doi:10.1371/journal.pone.0205766)
Supplement: S1 File — This file includes the underlying dataset. (ZIP) [file pone.0205766.s001.zip › Fig 3E H2ax.xls]

## Sheet: Sheet1
time (h)	c2	c2	c2	c2			ave	std
0	0							0
0.5	0.847	0.72	0.961	0.796	0.843	0.825	0.832	0.0785824
1	0.632	0.84	0.79	0.68	0.89	0.58	0.735333	0.123072
2	0.63	0.56	0.63	0.57			0.5975	0.0377492
4	0.35	0.41	0.35	0.38			0.3725	0.0287228
time (h)	d3	d3	d3	d3			ave	std
0	0							0
0.5	0.719	0.7	0.937	0.776	0.821	0.848	0.800167	0.0879214
1	0.613	0.809	0.78	0.65			0.713	0.0960451
2	0.66	0.58	0.63	0.59			0.615	0.0369685
4	0.36	0.41	0.37	0.42			0.39	0.0294392
time (h)	c2 ave	d3 ave
0	0	0
0.5	83.2	80.017
1	73.6	71.1
2	59.8	61.5
4	37.3	39
	stdc2	stdd3
0	0	0
0.5	7.858	8.79
1	12.3	9.6
2	3.8	3.7
4	2.9	2.9
