# Supplementary material for: Correction: Human DNA Helicase B Functions in Cellular Homologous Recombination and Stimulates Rad51-Mediated 5′-3′ Heteroduplex Extension In Vitro
Source: PLoS One. 2018 Oct 10;13(10):e0205766. doi: 10.1371/journal.pone.0205766 (PMC6179301; doi:10.1371/journal.pone.0205766)
Supplement: S1 File — This file includes the underlying dataset. (ZIP) [file pone.0205766.s001.zip › Fig 3F chart RPA34.xls]

## Sheet: Sheet1
time	control							ave	std
0	0.87	1.3	0.44					0.87
1	25	16.8		23.5	27.5	16.5	26.5	22.6333	4.82977
2	27.4	27.4	26.5	35	26.1			28.48	3.68877
4	42.7	38.8	32.3	47.5	40.7			40.4	5.56687
	shRNA
0	1.8	4	0.2					2
1	12.2	12.1		15.7	18.2	11.5	16.5	14.3667	2.79547
2	16.4	22.2	19.1	21.9	19.2			19.76	2.3755
4	26.2	28.9	28.7	30.5	31.2			29.1	1.9352
hour	control	shRNA
0	0.87	2
1	22.63	14.37
2	28.48	19.76
4	40.4	29.1
