# Supplementary material for: Correction: Human DNA Helicase B Functions in Cellular Homologous Recombination and Stimulates Rad51-Mediated 5′-3′ Heteroduplex Extension In Vitro
Source: PLoS One. 2018 Oct 10;13(10):e0205766. doi: 10.1371/journal.pone.0205766 (PMC6179301; doi:10.1371/journal.pone.0205766)
Supplement: S1 File — This file includes the underlying dataset. (ZIP) [file pone.0205766.s001.zip › fig5B.xlsx]

## Sheet: Sheet1
	hour				with HDHB ave	st			hour				with HDHB ave	st
	0.5	1.2	2	2.8	2	0.8			0.5	3.1	4	4.9	4	0.9
	1	3	3.5	4.9	3.8	0.984886			1	6.4	7.6	10	8	1.83303
	2	2.3	3.6	4.6	3.5	1.15326			2	9.7	12	14.3	12	2.3
	3	0.7	1.4	2.4	1.5	0.8544			3	12.7	13.5	16.4	14.2	1.94679
	hour				without HDHB ave	st			hour				without HDHB ave	st
	0.5	1.8	2.5	3.5	2.6	0.8544			0.5	1.3	1.8	2.9	2	0.818535
	1	5.1	5.8	8.6	6.5	1.85203			1	1.1	1.8	3.7	2.2	1.34536
	2	9.2	11	12.8	11	1.8			2	1.5	2.3	3.7	2.5	1.11355
	3	11.8	12	14.6	12.8	1.56205			3	2.3	3	3.8	3.03333	0.750555
	hour	with HDHB	no HDHB	st1	st2				hour	with HDHB	no HDHB	st1	st2
	0	0	0	0	0				0	0	0	0	0
	0.5	2	2.6	0.8	0.85				0.5	4	2	0.9	0.82
	1	3.8	6.5	0.98	1.85				1	8	2.2	1.8	1.3
	2	3.5	11	1.15	1.8				2	12	2.5	2.3	1.1
	3	1.5	12.8	0.85	1.6				3	14.2	3	1.95	0.75
			JM								NC
